# Supplementary material for: Inhaled Nitric Oxide Promotes Angiogenesis in the Rodent Developing Brain
Source: Int J Mol Sci. 2023 Mar 20;24(6):5871. doi: 10.3390/ijms24065871 (PMC10054632; doi:10.3390/ijms24065871)
Supplement: Supplementary file 1 [file ijms-24-05871-s001.zip]

Archive with 1 entries (1 files):
- ijms-2211280-supplementary.pptx
